# Supplementary material for: Biomolecules Related to Rotator Cuff Pain: A Scoping Review
Source: Biomolecules. 2022 Jul 22;12(8):1016. doi: 10.3390/biom12081016 (PMC9332043; doi:10.3390/biom12081016)
Supplement: Supplementary file 1 [file biomolecules-12-01016-s001.zip]

Archive with 1 entries (1 files):
- biomolecules-1769963-supplementary.pdf
